# Supplementary material for: Pharmacogenomic profile of a central European urban random population-Czech population
Source: PLoS One. 2023 Apr 20;18(4):e0284386. doi: 10.1371/journal.pone.0284386 (PMC10118108; doi:10.1371/journal.pone.0284386)
Supplement: S1 Table — (XLSX) [file pone.0284386.s001.xlsx]

## Sheet: Sheet1
Gene	Allele	Allele frequency	HWE P-value	Heterozygotes	Homozygotes	Allelic phenotype
BCHE	WT	0.817623				Normal function
BCHE	K	0.151639	0.217894	58	8	Decreased function
BCHE	F2	0.00614754	1	3	0	Decreased function
BCHE	AK	0.0184426	1	9	0	Decreased function
BCHE	A	0.00409836	1	2	0	Decreased function
BCHE	F1	0.00204918	1	1	0	Decreased function
CYP1A2	*1	0.347737				Normal function
CYP1A2	*1J	0.0144033	1	7	0	Unknown phenotype
CYP1A2	*1F	0.592593	0.894371	116	86	High inducibility
CYP1A2	*1K	0.00205761	1	1	0	Decreased function
CYP1A2	*1C	0.00205761	1	1	0	Decreased function
CYP1A2	*1D	0.00205761	1	1	0	Unknown phenotype
CYP1A2	*1V	0.0390947	1	19	0	Unknown phenotype
CYP2C19	*1	0.58				Normal function
CYP2C19	*2	0.154	0.468975	69	4	No function
CYP2C19	*17	0.264	0.416153	92	20	Increased function
CYP2C19	*8	0.002	1	1	0	No function
CYP2C9	*1	0.82716				Normal function
CYP2C9	*2	0.0987654	1	44	2	Decreased function
CYP2C9	*3	0.0740741	0.626509	32	2	No function
CYP2D6	*1	0.390947				Normal function
CYP2D6	*2	0.209877	0.119126	72	15	Normal function
CYP2D6	*3	0.0144033	1	7	0	No function
CYP2D6	*4	0.22428	0.579147	81	14	No function
CYP2D6	*5	0.0308642	1	15	0	No function
CYP2D6	*6	0.00617284	1	3	0	No function
CYP2D6	*9	0.0288066	0.175203	12	1	Decreased function
CYP2D6	*10	0.00617284	1	3	0	Decreased function
CYP2D6	*17	0.00205761	1	1	0	Decreased function
CYP2D6	*36+*10	0.00205761	1	1	0	Decreased function
CYP2D6	*39	0.00617284	1	3	0	Normal function
CYP2D6	*41	0.0781893	0.166261	32	3	Decreased function
CYP3A5	*3	0.941532				No function
CYP3A5	*1	0.0584677	0.580624	27	1	Normal function
F2	rs1799963G	0.985887				Normal risk (of venous thromboembolism)
F2	rs1799963A	0.0141129	1	7	0	Increased risk (of venous thromboembolism)
F5	rs6025C	0.931452				Normal risk (of venous thromboembolism)
F5	rs6025T	0.0685484	1	32	1	Increased risk (of venous thromboembolism)
IFNL3	rs12979860G	0.64				Favorable treatment response
IFNL3	rs12979860A	0.36	0.680941	112	34	Unfavorable treatment response
SLCO1B1	*1	0.827309				Normal function
SLCO1B1	*5	0.0240964	1	12	0	Decreased function
SLCO1B1	*15	0.148594	0.314627	68	3	Decreased function
TPMT	*1	0.959839				Normal function
TPMT	*2	0.0060241	1	3	0	No function
TPMT	*3	0.0341365	1	17	0	No function
UGT1A1	*1	0.624				Normal function
UGT1A1	*6	0.002	1	1	0	Decreased function
UGT1A1	*28	0.374	0.344332	125	31	Decreased function
VKORC1	*1	0.628				Normal expression
VKORC1	*2	0.372	0.278213	126	30	Reduced expression
